# Supplementary material for: Genetic Susceptibility and Genetic Variant-Diet Interactions in Diabetic Retinopathy: A Cross-Sectional Case–Control Study
Source: Nutrients. 2025 Sep 17;17(18):2983. doi: 10.3390/nu17182983 (PMC12472948; doi:10.3390/nu17182983)
Supplement: Supplementary file 1 [file nutrients-17-02983-s001.zip]

Archive with 1 entries (1 files):
- nutrients-3858370-supplementary.pdf
